# Supplementary material for: Construction of molecular identity card for cultivated Dendrobium officinale in Guizhou Province
Source: PeerJ. 2026 Jul 28;14:e21558. doi: 10.7717/peerj.21558 (PMC13426335; doi:10.7717/peerj.21558)
Supplement: Supplemental Information 1 [file peerj-14-21558-s001.ini]

definition(unit_size,min_repeats):                   1-10 2-6 3-5 4-5 5-5 6-5
interruptions(max_difference_between_2_SSRs):        100
GFF:							    true
