# Supplementary material for: Construction of molecular identity card for cultivated Dendrobium officinale in Guizhou Province
Source: PeerJ. 2026 Jul 28;14:e21558. doi: 10.7717/peerj.21558 (PMC13426335; doi:10.7717/peerj.21558)
Supplement: Supplemental Information 3 [file peerj-14-21558-s003.pl]

#!/usr/bin/perl

use strict;

open P3OUT, '<', "$ARGV[0]" or die ("\nError: Couldn't open Primer3 results file (*.p3out) !\n\n");
my $filename = $ARGV[0];
$filename =~ s/\.p3out//;

open IN, '<', "$ARGV[1]" or die ("nError: Couldn't create file !\n\n");
open OUT, '>', "$filename.results" or die ("nError: Couldn't create file !\n\n");

my $count = 0;
my $count_failed = 0;

print OUT "ID\tSSR nr.\tSSR type\tSSR\tsize\tstart\tend\t";
print OUT "FORWARD PRIMER1 (5'-3')\tTm(°C)\tsize\tREVERSE PRIMER1 (5'-3')\tTm(°C)\tsize\tPRODUCT1 size (bp)\tstart (bp)\tend (bp)\t";
print OUT "FORWARD PRIMER2 (5'-3')\tTm(°C)\tsize\tREVERSE PRIMER2 (5'-3')\tTm(°C)\tsize\tPRODUCT2 size (bp)\tstart (bp)\tend (bp)\t";
print OUT "FORWARD PRIMER3 (5'-3')\tTm(°C)\tsize\tREVERSE PRIMER3 (5'-3')\tTm(°C)\tsize\tPRODUCT3 size (bp)\tstart (bp)\tend (bp)\n";

my $in = join "", <IN>;
my $p3out = join "", <P3OUT>;

close IN;
close P3OUT;

study $in;

my @p3out = split /=\n/, $p3out;

#print $in;
#print @p3out;

foreach ( @p3out ) {
my ($id,$ssr_nr) = (/SEQUENCE_ID=(\S+)_(\d+)\s*?\n/);
# print "$id\n$ssr_nr\n"

$in =~ /($id\t$ssr_nr\t.*)\n/;
my $misa = $1;
# print "$misa\n";
/PRIMER_LEFT_0_SEQUENCE=(.*)\n/ || do {$count_failed++;print OUT "$misa\n"; next};
my $info = "$1\t";

/PRIMER_LEFT_0_TM=(.*)/; $info .= "$1\t";
/PRIMER_LEFT_0=\d+,(\d+)/; $info .= "$1\t";

/PRIMER_RIGHT_0_SEQUENCE=(.*)/; $info .= "$1\t";
/PRIMER_RIGHT_0_TM=(.*)/; $info .= "$1\t";
/PRIMER_RIGHT_0=\d+,(\d+)/; $info .= "$1\t";

# print "$info\n";

/PRIMER_PAIR_0_PRODUCT_SIZE=(.*)/; $info .= "$1\t";
/PRIMER_LEFT_0=(\d+),\d+/; $info .= "$1\t";
/PRIMER_RIGHT_0=(\d+),\d+/; $info .= "$1\t";

/PRIMER_LEFT_1_SEQUENCE=(.*)/; $info .= "$1\t";
/PRIMER_LEFT_1_TM=(.*)/; $info .= "$1\t";
/PRIMER_LEFT_1=\d+,(\d+)/; $info .= "$1\t";

/PRIMER_RIGHT_1_SEQUENCE=(.*)/; $info .= "$1\t";
/PRIMER_RIGHT_1_TM=(.*)/; $info .= "$1\t";
/PRIMER_RIGHT_1=\d+,(\d+)/; $info .= "$1\t";

/PRIMER_PAIR_1_PRODUCT_SIZE=(.*)/; $info .= "$1\t";
/PRIMER_LEFT_1=(\d+),\d+/; $info .= "$1\t";
/PRIMER_RIGHT_1=(\d+),\d+/; $info .= "$1\t";

/PRIMER_LEFT_2_SEQUENCE=(.*)/; $info .= "$1\t";
/PRIMER_LEFT_2_TM=(.*)/; $info .= "$1\t";
/PRIMER_LEFT_2=\d+,(\d+)/; $info .= "$1\t";

/PRIMER_RIGHT_2_SEQUENCE=(.*)/; $info .= "$1\t";
/PRIMER_RIGHT_2_TM=(.*)/; $info .= "$1\t";
/PRIMER_RIGHT_2=\d+,(\d+)/; $info .= "$1\t";

/PRIMER_PAIR_2_PRODUCT_SIZE=(.*)/; $info .= "$1\t";
/PRIMER_LEFT_2=(\d+),\d+/; $info .= "$1\t";
/PRIMER_RIGHT_2=(\d+),\d+/; $info .= "$1";

$count++;
print OUT "$misa\t$info\n"
}

print "\nPrimer modelling was successful for $count sequences.\n";
print "Primer modelling failed for $count_failed sequences.\n";
